# Supplementary material for: Syndiotactic Polyolefins by Hydrogenation of Highly Stereoregular 1,2 Polydienes: Synthesis and Structural Characterization
Source: Polymers (Basel). 2024 Sep 25;16(19):2711. doi: 10.3390/polym16192711 (PMC11478897; doi:10.3390/polym16192711)
Supplement: Supplementary file 1 [file polymers-16-02711-s001.zip]

Archive with 1 entries (1 files):
- polymers-3151579-supplementary.pdf
